# Supplementary material for: A Six-Year Hydration Evaluation of Cs-Bearing Materials at Room Temperature and 55% Relative Humidity Simulating Radioactive Waste with Different Crystallinities
Source: Molecules. 2024 Mar 14;29(6):1302. doi: 10.3390/molecules29061302 (PMC10975553; doi:10.3390/molecules29061302)
Supplement: Supplementary file 1 [file molecules-29-01302-s001.zip]

Archive with 1 entries (1 files):
- molecules-2873956-supplementary.pdf
